# Supplementary material for: Distinct, ecotype-specific genome and proteome signatures in the marine cyanobacteria Prochlorococcus
Source: BMC Genomics. 2010 Feb 10;11:103. doi: 10.1186/1471-2164-11-103 (PMC2836286; doi:10.1186/1471-2164-11-103)
Supplement: Additional file 5 — List of putative remnants of coding regions in LL6 and HL3. [file 1471-2164-11-103-S5.XLS]

## Sheet: Sheet1
Additional file 5: List of Putative remnants of coding regions in LL6 and HL3
Putative remnants of coding regions of LL6				Putative remnants of coding regions of HL3
Chromosomal location	Length (b.p.)	GC%		Chromosomal location	Length (b.p.)	GC%
38912-40567	1656	32.729		349692-352194	2503	29.005
382821-384307	1487	39.072		1334861-1337264	2404	24.917
1447932-1448961	1030	35.534		656593-658634	2042	26.004
1033629-1034570	942	30.892		1320258-1321971	1714	22.929
1086149-1087076	928	33.297		626763-628382	1620	29.568
674895-675794	900	22.111		814228-815708	1481	23.295
1819885-1820770	886	36.456		345822-347295	1474	26.662
1077897-1078772	876	34.589		698724-700174	1451	21.709
1321972-1322755	784	35.332		775022-776395	1374	29.403
950665-951397	733	27.149		771709-773064	1356	27.286
893013-893670	658	28.723		816824-818171	1348	30.415
986852-987487	636	30.975		1069420-1070763	1344	23.363
1332567-1333195	629	36.248		968133-969421	1289	24.593
1013729-1014326	598	29.599		931721-932989	1269	21.277
1067606-1068191	586	35.154		1333375-1334612	1238	23.748
1029364-1029944	581	30.12		358491-359689	1199	28.44
1108465-1109021	557	43.268		228281-229472	1192	31.208
1034736-1035260	525	36.952		1348189-1349354	1166	28.731
382071-382586	516	38.372		1081121-1082268	1148	23.432
1598116-1598576	461	40.347		1326495-1327593	1099	26.297
1041005-1041434	430	30.233		979495-980572	1078	24.675
956522-956947	426	32.16		654295-655345	1051	27.878
1072707-1073128	422	32.938		1353048-1354029	982	28.513
750306-750700	395	27.342		1199986-1200909	924	19.805
1107126-1107502	377	38.462		623618-624355	738	27.236
1114334-1114703	370	25.946		688538-689267	730	27.534
1099691-1100046	356	35.112		1072376-1073082	707	31.825
43034-43386	353	34.278		1079446-1080145	700	26.429
1072252-1072598	347	35.447		1087275-1087954	680	27.059
640324-640668	345	30.725		683760-684389	630	26.508
1458518-1458853	336	33.929		767712-768321	610	19.836
352149-352469	321	33.645		1610276-1610882	607	30.148
673462-673774	313	38.019		596141-596690	550	25.818
933403-933704	302	22.848		966106-966655	550	23.818
1452975-1453275	301	27.575		1338468-1338997	530	26.981
305657-305930	274	34.672		1344421-1344938	518	27.799
44182-44443	262	31.298		951413-951918	506	24.111
1104656-1104913	258	34.109		395524-396029	506	30.04
1807073-1807316	244	26.639		653608-654111	504	25.595
963619-963850	232	34.052		813528-814008	481	22.869
372273-372496	224	41.964		1532928-1533405	478	23.013
982638-982827	190	32.105		1078722-1079190	469	34.115
1098929-1099117	189	37.037		1064609-1065057	449	22.494
1079498-1079646	149	34.899		960677-961123	447	16.331
97832-97961	130	37.692		945358-945803	446	22.87
1084800-1084894	95	36.842		660398-660840	443	25.959
217782-217872	91	43.956		58638-59050	413	27.361
982921-982974	54	40.741		1332341-1332750	410	23.171
				330626-331031	406	33.744
				818727-819132	406	33.498
				949065-949470	406	29.557
				915905-916286	382	29.319
				680863-681243	381	23.36
				1103143-1103511	369	24.932
				964958-965316	359	22.284
				361598-361950	353	34.278
				455482-455826	345	24.058
				341273-341599	327	23.242
				830635-830957	323	21.053
				741684-742006	323	22.601
				432302-432614	313	28.435
				700526-700831	306	22.222
				961538-961831	294	22.789
				1314174-1314461	288	22.917
				652603-652889	287	37.979
				663663-663939	277	25.993
				1311031-1311302	272	24.265
				314808-315073	266	30.451
				940396-940657	262	20.992
				973155-973402	248	26.21
				960189-960430	242	31.818
				585010-585242	233	24.893
				148454-148683	230	29.565
				333462-333687	226	21.681
				151856-152079	224	26.786
				92995-93214	220	30.455
				80952-81170	219	26.941
				1412449-1412663	215	25.581
				771253-771462	210	23.333
				1270443-1270651	209	25.359
				887983-888187	205	21.463
				986379-986581	203	21.182
				1502010-1502202	193	21.244
				891579-891761	183	26.23
				808779-808958	180	30
				540155-540324	170	27.059
				1202124-1202290	167	35.329
				1350988-1351143	156	27.564
				402803-402933	131	34.351
				314526-314648	123	32.52
				765573-765678	106	28.302
				96716-96819	104	31.731
				317949-318011	63	20.635
